# Supplementary material for: PbSe/PbS Core/Shell Nanoplatelets with Enhanced Stability and Photoelectric Properties
Source: Nanomaterials (Basel). 2023 Nov 29;13(23):3051. doi: 10.3390/nano13233051 (PMC10707907; doi:10.3390/nano13233051)
Supplement: Supplementary file 1 [file nanomaterials-13-03051-s001.zip]

Archive with 1 entries (1 files):
- nanomaterials-2718459-supplementary.pdf
